# Supplementary material for: Metal-Induced Genotoxic Events: Possible Distinction Between Sporadic and Familial ALS
Source: Toxics. 2025 Jun 12;13(6):493. doi: 10.3390/toxics13060493 (PMC12197494; doi:10.3390/toxics13060493)
Supplement: Supplementary file 1 [file toxics-13-00493-s001.zip]

Archive with 1 entries (1 files):
- toxics-3628888 - Supplementary.pdf
